# Supplementary material for: Laccase-Mediated Oxidation of Phenolic Compounds from Wine Lees Extract towards the Synthesis of Polymers with Potential Applications in Food Packaging
Source: Biomolecules. 2024 Mar 8;14(3):323. doi: 10.3390/biom14030323 (PMC10968617; doi:10.3390/biom14030323)
Supplement: Supplementary file 1 [file biomolecules-14-00323-s001.zip]

Archive with 1 entries (1 files):
- biomolecules-2880015-supplementary.pdf
